# Supplementary material for: Negative Regulation of the Novel norpAP24 Suppressor, diehard4, in the Endo-lysosomal Trafficking Underlies Photoreceptor Cell Degeneration
Source: PLoS Genet. 2013 Jun 6;9(6):e1003559. doi: 10.1371/journal.pgen.1003559 (PMC3674991; doi:10.1371/journal.pgen.1003559)
Supplement: Table S1 — Genomic deficiencies for deficiency mapping. Note: Df(2L)Exel8005 failed to cover the lethality in the die4 chromosome. However, Df(2L)Exel6028 failed to cover the suppressive phenotype of die4, indicating lethality caused by a gene in 22B2 to B8 region is not responsible for the suppressive phenotype of die4. (Y) complement, (L) lethal, (N) not complement. (XLSX) [file pgen.1003559.s005.xlsx]

## Sheet: Sheet1
Table S1
Deficiency	Breakpoint	Complementation
Df(2L)Exel6001	21A4;21B1	Y
Df(2L)Exel7002	21B4;21B7	Y
Df(2L)Exel8001	21B7;21B8	Y
Df(2L)Exel8003	21D1;21D2	Y
Df(2L)Exel8002	21D2;21D3	Y
Df(2L)Exel7005	21D2;21D4	Y
Df(2L)Exel6003	21D3;21E3	Y
Df(2L)Exel6004	21E3;21F2	Y
Df(2L)Exel7006	21F2;21F4	Y
Df(2L)Exel8004	21F4;22A3	Y
Df(2L)Exel6005	22A3;22B1	Y
Df(2L)Exel7007	22B1;22B5	Y
Df(2L)Exel8005	22B2;22B8	L
Df(2L)Exel6006	22B5;22D1	Y
Df(2L)Exel7008	22B8;22D1	Y
Df(2L)Exel7009	22D1;22D5	Y
Df(2L)Exel6007	22D1;22E1	Y
Df(2L)Exel7010	22D4;22E4	Y
Df(2L)Exel7011	22E1;22F3	Y
Df(2L)Exel6008	22F3;23A3	Y
Df(2L)Exel6277	23A2;23B1	Y
Df(2L)Exel7014	23C4;23D1	Y
Df(2L)Exel7015	23D1;23E3	Y
Df(2L)Exel8008	23E3;23E5	Y
Df(2L)Exel7016	23E5;23F5	Y
Df(2L)Exel7017	23F6;24A2	Y
Df(2L)Exel8022	30B3;30B5	Y
Df(2L)Exel9064	30B4;30B5	Y
Df(2L)Exel6022	30B5;30B11	Y
Df(2L)Exel7042	30B10;30C1	Y
Df(2L)Exel9040	30C1;30C1	Y
Df(2L)Exel6024	30C1;30C9	Y
Df(2L)Exel6025	30C9;30E1	Y
Df(2L)Exel7043	30D1;30F1	Y
Df(2L)Exel8024	31A2;31B1	Y
Df(2L)Exel6026	31A2;31D7	Y
Df(2L)Exel9032	31A3;31B1	Y
Df(2L)Exel7046	31C3;31D9	Y
Df(2L)Exel7048	31E3;31F5	Y
Df(2L)Exel8026	31F5;32B1	Y
Df(2L)Exel7049	32B1;32C1	Y
Df(2L)Exel6027	32D2;32D5	Y
Df(2L)Exel6028	32D5;32E4	N
Df(2L)Exel6029	32E4;32F2	Y
Df(2L)Exel6030	33A2;33B3	Y
Df(2L)Exel6031	33B3;33C2	Y
Df(2L)Exel6032	33C2;33D4	Y
Df(2L)Exel6033	33E4;33F2	Y
Df(2L)Exel6034	33F2;34A1	Y
