# Supplementary material for: Negative Regulation of the Novel norpAP24 Suppressor, diehard4, in the Endo-lysosomal Trafficking Underlies Photoreceptor Cell Degeneration
Source: PLoS Genet. 2013 Jun 6;9(6):e1003559. doi: 10.1371/journal.pgen.1003559 (PMC3674991; doi:10.1371/journal.pgen.1003559)
Supplement: Table S2 — Complementation tests of die4 with existing mutant alleles. Note: Seven mutant alleles were tested. All except the loss-of-function mutant of Osi21 complemented the die4 in that the deep pseudopupil was lost within five days of constant light exposure. (XLSX) [file pgen.1003559.s006.xlsx]

## Sheet: Sheet1
Table S2
Genes	Biological Function	Alleles	Complementation
CG4807	axon choice point recognition	ab[1]	Yes
CG4831	a component of the kinesin complex	P{lacW}cana[k07716]	Yes
CG16874	a structural constituent of vitelline membrane	PBac{WH}Vm32E	Yes
CG6392	plus-end-directed micreotubule motor activity	P{PZ}cmet[04431]	Yes
CG4851	putative hydrolase activity	PBac{PB}CG4851[c02813]	Yes
CG16928	double-strand break repair	P{w[+mC]=EP}mre11[G6145]	Yes
CG14925	Tpl family	Mi{ET1}Osi21[MB01450]	No
