# Supplementary material for: Negative Regulation of the Novel norpAP24 Suppressor, diehard4, in the Endo-lysosomal Trafficking Underlies Photoreceptor Cell Degeneration
Source: PLoS Genet. 2013 Jun 6;9(6):e1003559. doi: 10.1371/journal.pgen.1003559 (PMC3674991; doi:10.1371/journal.pgen.1003559)
Supplement: Table S3 — PCR Primers. (XLSX) [file pgen.1003559.s007.xlsx]

## Sheet: Sheet1
Table S3
Osi21 Rescue Forward	CACC AATGTGCAGCGATCACCG
Osi21 Rescue Reverse	CGCGCAACTGCATAATATGT
Osi21-GFP Forward	CACC ATGAAGCGTCTCGAGTGG
Osi21-GFP Reverse	CTGCTGATGGTATTCATAGTAG
Rh1-RFP Forward	CACCATGGAGAGCTTTGCAGTAGCAGCC
Rh1-RFP Reverse	TGCCTTGGACTCGGCCTCGC
